# Supplementary material for: Silencing an E3 Ubiquitin Ligase Gene OsJMJ715 Enhances the Resistance of Rice to a Piercing-Sucking Herbivore by Activating ABA and JA Signaling Pathways
Source: Int J Mol Sci. 2021 Dec 1;22(23):13020. doi: 10.3390/ijms222313020 (PMC8657654; doi:10.3390/ijms222313020)
Supplement: Supplementary file 1 [file ijms-22-13020-s001.zip]

Archive with 1 entries (1 files):
- ijms-1462058-supplementary.pdf
